# Supplementary material for: Double-negative B cells and DNASE1L3 colocalise with microbiota in gut-associated lymphoid tissue
Source: Nat Commun. 2024 May 14;15:4051. doi: 10.1038/s41467-024-48267-4 (PMC11094119; doi:10.1038/s41467-024-48267-4)
Supplement: Supplementary file 7 — Source Data [file 41467_2024_48267_MOESM7_ESM.xlsx]

## Sheet: Figure 1E
tissue	cell_type	count
GALT	Blasts	10573
GALT	DN1	2070
GALT	DN2	12669
GALT	GC	5061
GALT	MEM	826
GALT	MZB	2204
GALT	MZP	891
GALT	Naive	11535
GALT	TS	241
PBMC	Blasts	218
PBMC	DN1	1524
PBMC	DN2	846
PBMC	GC	240
PBMC	MEM	5892
PBMC	MZB	4935
PBMC	MZP	3280
PBMC	Naive	22863
PBMC	TS	6272

## Sheet: Figure 1F
	Proportion DN1 in B cells			Paired t test
individual	GALT	PBMC		P value	0.5864
160	2.48535	0.49924		P value summary	ns
161	12.405	3.99392		Significantly different (P < 0.05)?	No
162	3.25591	3.24506		One- or two-tailed P value?	Two-tailed
165	2.94118	4.00478		t, df	t=0.5908, df=4
166	1.37834	4.79705		Number of pairs	5
	Proportion DN2 in B cells			Paired t test
individual	GALT	PBMC		P value	0.0043
160	10.7554	1.20469		P value summary	**
161	25.5264	1.81246		Significantly different (P < 0.05)?	Yes
162	33.3514	0.976774		One- or two-tailed P value?	Two-tailed
165	32.9824	4.38463		t, df	t=5.827, df=4
166	34.8817	0.803126		Number of pairs	5

## Sheet: Figure 1G
	Blasts _GALT	DN1_GALT	DN2_GALT	GC_GALT	MEM_GALT	MZB_GALT	MZP_GALT	Naive_GALT	TS_GALT	Blasts _PBMC	DN1_PBMC	DN2_PBMC	GC_PBMC	MEM_PBMC	MZB_PBMC	MZP_PBMC	Naive_PBMC	TS_PBMC
HLA-DR	-2.59549	-2.13269	-1.19435	0.475033	-0.0323874	-0.00278493	0.618051	0.748744	0.993437	-0.240578	0.523675	-0.191671	0.133212	0.367179	0.583009	0.59264	0.647436	0.707541
CD40	-1.64956	-0.714451	-1.97617	-0.462722	0.078449	-0.0224162	0.262388	0.0707965	0.968505	-1.4202	0.693972	-0.957871	0.244649	1.18625	0.442092	1.03599	1.19365	1.02665
CD69	0.673885	0.636045	-0.0889277	-0.540183	1.71866	2.40993	0.963039	0.160913	0.89654	-0.804193	-0.937413	-0.713858	-0.892197	-0.616544	-0.721035	-0.611384	-0.912643	-0.620625
FcRL4	0.0820821	0.473218	0.818318	0.337857	2.24109	1.79411	0.960777	0.053063	0.153984	0.12637	-0.470555	-0.603876	-0.994626	-1.06184	-0.617525	-1.0613	-1.3144	-0.916751
CD138	2.90273	1.57423	0.838136	0.462945	0.417828	-0.00667683	0.439129	-0.0748639	-0.442424	-0.120894	-0.813296	-0.749739	-0.843318	-0.520339	-0.792638	-0.723603	-0.917611	-0.629592
CCR10	2.58312	2.50499	0.203669	-0.0703418	-0.0261397	-0.111755	0.0405313	-0.253445	-0.371563	0.656857	-0.533683	-0.600758	-0.680247	-0.605742	-0.593	-0.7084	-0.703282	-0.730805
CCR7	-1.32939	-1.5532	-0.214266	-0.417914	0.238456	0.864482	0.474094	0.165783	-0.49302	-1.50667	-0.614816	-1.04411	0.804809	0.20552	1.33707	1.10271	1.96676	0.0137059
a4	0.326437	0.36718	-1.14664	-1.6072	-0.75842	-1.10665	-0.808875	-1.1304	-0.710728	2.25312	1.13082	0.263306	-0.0386631	1.11306	0.595727	0.57248	0.199421	0.486035
b7	0.49547	0.389008	-1.21743	-1.73805	-0.254337	-0.900014	-0.338322	-0.771209	0.394185	1.16813	-0.626645	-0.925863	0.178906	-0.150998	-0.366876	1.2864	1.37418	2.00346
b1	0.282302	0.276973	-0.881166	-1.01121	-0.979575	-0.833349	-0.964794	-1.25559	-0.883353	2.11252	1.33798	0.893274	-0.228846	1.3729	0.972728	0.193375	-0.359479	-0.044687

## Sheet: Figure 2D
	DN2	GC/DZ	GC/LZ	IEDN	MZB	MZP	Memory	Naive	Plasmablast
E_Cadherin	-0.265806	-0.354692	-0.378199	2.66435	-0.303752	-0.371642	-0.318379	-0.382104	-0.289779
FCRL4	1.30394	-0.55537	-1.32965	1.53719	0.190166	-0.701349	0.535125	-1.02187	0.0418221
IgD	-0.247687	-1.32862	-1.28962	-0.199236	1.27441	1.15046	0.0690423	1.10872	-0.537468
CD45RB	-0.68445	-0.825182	-0.961705	-0.954925	1.48403	0.991167	1.32614	-0.181073	-0.194006
BTLA	-0.030277	-1.17395	-1.62635	-0.520209	1.41487	0.783864	0.872973	0.518984	-0.239906
CD1c	0.266389	-1.09505	-1.50789	-0.235599	1.60496	0.260169	1.26287	-0.34013	-0.215725
Ki_67	-0.135673	2.62021	0.00753265	-0.351165	-0.477374	-0.557574	-0.45812	-0.454698	-0.19314
CD38	-0.268022	0.169701	-0.665521	0.0623554	-0.0789011	-0.753965	0.051813	-0.958174	2.44071
CD27	-0.622148	0.301746	-0.806092	-1.0136	0.40597	-0.403496	1.47345	-0.918006	1.58218
CD11c	2.33221	-0.66747	-0.64136	-0.161453	0.885215	-0.624795	-0.233224	-0.609242	-0.279881
CD11b	0.313167	1.306	1.93627	-0.661059	-0.27249	-0.757815	-0.802624	-0.808252	-0.253205

## Sheet: Figure 2E
cell_id	classification	epi_distance
1_3	MZB	425.081			T tests
1_5	Naive	407.37
1_12	MZB	289.191			Statistic
1_24	MZP	154.506				DN2	GC/DZ	GC/LZ	IEDN	Memory	MZB	MZP	Naive
1_26	Naive	144.149			GC/DZ	-41.9228
1_27	Naive	140.022			GC/LZ	-41.2963	15.4576
1_28	Naive	104.015			IEDN	48.4597	86.0027	113.004
1_45	Naive	160.883			Memory	-0.9737	44.2168	47.2531	-55.8201
1_47	Naive	416.769			MZB	0.206649	48.9903	61.4218	-63.6127	1.5255
1_55	MZP	428.243			MZP	-11.4075	38.7412	41.7075	-75.2381	-12.0239	-16.6339
1_57	MZB	328.954			Naive	-13.9755	38.0342	42.2019	-81.8347	-15.1788	-21.2436	-3.01901
1_80	GC/LZ	135.603			Plasmablast	-3.01974	31.1612	25.1643	-38.8102	-2.47526	-3.53071	4.65711	6.2026
1_85	MZP	409.291
1_140	MZP	348.329			Parameter
1_154	MZP	402.889				DN2	GC/DZ	GC/LZ	IEDN	Memory	MZB	MZP	Naive
1_156	MZP	352.342			GC/DZ	11662.4
1_177	MZB	403.963			GC/LZ	8654.45	8934.16
1_195	Naive	365.269			IEDN	2928.57	4586.5	1166.42
1_202	MZP	142.468			Memory	8646.24	9737.6	6671.65	1928.79
1_210	MZB	133.863			MZB	8592.07	8956.16	24923.3	1201	6586.45
1_230	MZP	408.993			MZP	9238.98	9431.93	24716.2	1348.25	7263	18596.8
1_241	MZP	360.314			Naive	8301.38	8696.87	39404.1	1104.26	6295.66	22053.7	22186.6
1_242	MZP	343.829			Plasmablast	3996.33	5268.48	2659.56	2693.92	3274.59	2688.59	2803.03	2610.15
1_247	MZP	351.599
1_252	MZP	125.577			P val
1_253	GC/LZ	108.725				DN2	GC/DZ	GC/LZ	IEDN	Memory	MZB	MZP	Naive
1_260	MZP	117.839			GC/DZ	0
1_274	Naive	402.588			GC/LZ	0	3.26195e-53
1_275	Naive	392.311			IEDN	0	0	0
1_279	Naive	132.778			Memory	0.330233	0	0	0
1_284	MZP	355.82			MZB	0.836289	0	0	0	0.127183
1_290	MZP	142.321			MZP	6.08226e-30	8.03898e-305	0	0	5.46947e-33	1.10508e-61
1_315	Naive	115.215			Naive	6.89664e-44	5.97326e-293	0	0	3.89375e-51	3.7215e-99	0.00253886
1_321	MZP	407.48			Plasmablast	0.00254592	8.34468e-196	1.59088e-125	4.04238e-262	0.013364	0.000421414	3.35622e-06	6.43741e-10
1_334	Naive	141.155
1_335	MZP	132.446
1_345	MZP	124.836
1_363	MZP	102.075
1_397	GC/LZ	360.223
1_401	Memory	132.479
1_423	MZP	124.993
1_424	MZP	112.549
1_428	MZB	394.377
1_457	Naive	387.282
1_471	MZP	398.954
1_483	GC/LZ	307.794
1_510	Naive	102.586
1_562	Naive	110.289
1_565	Naive	398
1_578	Naive	117.954
1_583	Naive	379.984
1_598	GC/LZ	107.631
1_600	MZP	33.0928
1_606	MZP	421.22
1_607	MZP	396.81
1_617	Naive	111.509
1_640	MZP	431.818
1_642	MZP	407.961
1_643	MZP	388.669
1_695	MZP	397.723
1_706	Naive	15.75
1_710	Naive	408.261
1_740	GC/LZ	89.3217
1_745	MZP	398.465
1_785	Naive	437.926
1_816	GC/LZ	443.712
1_901	Naive	414.502
1_943	Naive	434.738
1_952	MZP	92.9228
1_1005	Naive	108.822
1_1011	Naive	404.154
1_1030	MZB	418.061
1_1036	MZP	103.365
1_1069	MZP	283.379
1_1086	MZP	90.914
1_1093	Naive	403.221
1_1094	MZP	310.928
1_1119	MZP	85.857
1_1128	MZB	313.156
1_1158	GC/LZ	276.939
1_1161	MZP	88.4622
1_1182	MZP	92.1004
1_1195	Naive	425.799
1_1207	GC/LZ	420.665
1_1229	MZP	411.722
1_1230	GC/LZ	391.818
1_1266	MZB	364.158
1_1276	Naive	86.449
1_1281	GC/LZ	428.511
1_1286	MZP	242.468
1_1296	MZP	431.308
1_1298	MZP	417.752
1_1304	DN2	91.1803
1_1311	MZB	76.4335
1_1317	MZB	387.458
1_1330	MZP	409.485
1_1333	Naive	303.673
1_1334	MZP	298.564
1_1352	GC/LZ	335.086
1_1353	MZP	323.898
1_1354	MZP	314.856
1_1365	MZP	415.749
1_1366	MZP	411.956
1_1368	MZP	240.568
1_1375	Naive	412.959
1_1376	Naive	261.367
1_1385	MZP	425.24
1_1386	Memory	406.868
1_1390	MZP	306.377
1_1391	Naive	296.959
1_1392	MZP	276.554
1_1407	Memory	283.57
1_1416	MZB	345.506
1_1422	MZP	221.352
1_1428	Memory	326.213
1_1431	MZP	234.958
1_1435	GC/DZ	406.793
1_1437	MZP	259.866
1_1454	MZP	89.7301
1_1459	Naive	401.073
1_1465	MZB	226.451
1_1488	Naive	402.408
1_1489	MZB	397.241
1_1490	MZP	346.953
1_1491	MZB	335.522
1_1492	MZB	329.539
1_1512	MZP	378.743
1_1514	Naive	253.527
1_1525	MZP	387.998
1_1526	Memory	339.803
1_1527	Naive	300.142
1_1537	MZP	244.666
1_1550	Naive	269.646
1_1559	Naive	395.537
1_1560	MZP	392.938
1_1562	MZP	363.86
1_1563	GC/LZ	316.191
1_1564	GC/LZ	306.283
1_1573	Naive	396.076
1_1575	Memory	352.087
1_1577	MZP	239.763
1_1590	GC/LZ	263.7
1_1601	MZP	380.402
1_1603	GC/LZ	322.499
1_1604	Naive	289.111
1_1605	GC/DZ	280.496
1_1614	MZP	367.063
1_1627	Memory	389.684
1_1629	GC/DZ	309.799
1_1643	MZP	393.675
1_1644	MZP	387.597
1_1645	Memory	383.483
1_1647	Naive	223.49
1_1652	MZP	84.2095
1_1658	MZB	355.66
1_1659	MZP	346.695
1_1666	MZP	371.842
1_1668	DN2	318.839
1_1673	Naive	384.914
1_1689	MZP	377.361
1_1690	MZB	365.456
1_1691	MZP	358.763
1_1692	GC/DZ	261.054
1_1695	MZP	80.7826
1_1703	GC/DZ	267.591
1_1715	GC/DZ	302.195
1_1716	GC/LZ	279.531
1_1717	GC/DZ	273.625
1_1733	Naive	384.537
1_1735	MZP	375.756
1_1746	GC/DZ	255.015
1_1747	GC/LZ	243.401
1_1761	Naive	354.963
1_1762	GC/DZ	296.538
1_1763	GC/DZ	283.707
1_1764	GC/DZ	270.767
1_1772	MZB	372.22
1_1773	Naive	342.018
1_1774	DN2	328.792
1_1775	DN2	321.935
1_1776	GC/LZ	290.324
1_1787	GC/LZ	238.005
1_1793	MZB	376.51
1_1794	MZP	371.731
1_1796	GC/DZ	307.841
1_1797	Naive	200.771
1_1799	Naive	80.73
1_1802	MZP	364.82
1_1803	GC/LZ	264.546
1_1810	MZP	367.32
1_1811	GC/LZ	316.153
1_1813	MZP	210.072
1_1816	Naive	41.7751
1_1823	GC/LZ	333.922
1_1834	GC/LZ	370.622
1_1836	MZB	367.205
1_1838	GC/LZ	280.896
1_1840	GC/DZ	250.108
1_1846	MZP	383.039
1_1847	GC/LZ	344.976
1_1849	GC/LZ	300.089
1_1850	GC/LZ	273.126
1_1851	GC/DZ	240.828
1_1864	GC/DZ	295.04
1_1871	MZP	363.091
1_1872	GC/LZ	354.351
1_1874	GC/DZ	310.856
1_1886	MZP	367.447
1_1888	GC/LZ	361.798
1_1889	GC/LZ	319.096
1_1894	MZP	78.5321
1_1900	GC/DZ	288.875
1_1901	GC/LZ	257.484
1_1914	GC/LZ	303.622
1_1915	GC/LZ	268.541
1_1921	GC/LZ	326.083
1_1922	GC/LZ	263.047
1_1923	GC/DZ	246.966
1_1931	MZP	357.425
1_1932	GC/LZ	341.927
1_1933	GC/LZ	333.153
1_1934	GC/LZ	274.954
1_1935	Naive	216.689
1_1940	MZP	358.212
1_1941	GC/LZ	348.449
1_1942	GC/LZ	238.886
1_1952	MZP	360.993
1_1954	MZB	211.024
1_1964	MZP	360.089
1_1965	MZP	358.858
1_1966	GC/LZ	353.457
1_1967	GC/LZ	313.255
1_1970	GC/DZ	221.819
1_1971	MZB	203.006
1_1980	GC/LZ	271.383
1_1990	GC/DZ	350.504
1_1991	GC/LZ	281.265
1_2000	GC/LZ	324.605
1_2001	GC/DZ	298.351
1_2002	GC/LZ	287.447
1_2003	GC/LZ	267.957
1_2005	DN2	216.068
1_2010	GC/DZ	350.343
1_2011	GC/LZ	334.547
1_2012	GC/LZ	238.427
1_2017	MZP	354.936
1_2019	MZB	200.397
1_2025	GC/LZ	292.074
1_2026	GC/DZ	276.391
1_2027	GC/DZ	223.37
1_2028	Naive	211.685
1_2032	Naive	127.47
1_2037	Naive	356.813
1_2038	MZP	349.907
1_2039	Naive	349.703
1_2040	GC/LZ	349.328
1_2041	GC/DZ	341.398
1_2042	GC/LZ	316.904
1_2043	GC/LZ	304.16
1_2044	GC/DZ	261.578
1_2048	GC/LZ	331.246
1_2049	GC/LZ	295.527
1_2050	GC/LZ	217.282
1_2058	GC/LZ	353.513
1_2059	MZP	349.45
1_2060	GC/LZ	345.219
1_2061	GC/LZ	343.59
1_2062	GC/LZ	336.098
1_2063	Plasmablast	319.819
1_2064	GC/LZ	285.224
1_2066	GC/DZ	231.686
1_2074	GC/LZ	281.36
1_2075	GC/DZ	269.523
1_2076	GC/DZ	244.586
1_2085	Naive	346.537
1_2087	GC/LZ	326.577
1_2088	GC/LZ	221.197
1_2096	GC/LZ	343.034
1_2097	GC/DZ	343.215
1_2098	GC/LZ	321.747
1_2099	GC/LZ	308.755
1_2100	GC/LZ	299
1_2101	GC/LZ	291.278
1_2109	MZP	348.085
1_2110	GC/LZ	342.014
1_2111	GC/LZ	315.624
1_2115	GC/LZ	340.376
1_2116	GC/LZ	276.703
1_2123	Naive	355.689
1_2126	GC/DZ	329.973
1_2127	GC/LZ	294.322
1_2128	GC/LZ	285.389
1_2145	MZB	342.089
1_2146	Naive	338.777
1_2147	GC/LZ	300.606
1_2148	GC/LZ	295.371
1_2149	GC/LZ	242.232
1_2159	GC/DZ	337.054
1_2161	GC/LZ	321.135
1_2162	GC/LZ	305.956
1_2163	GC/LZ	272.569
1_2165	Memory	189.602
1_2174	GC/LZ	336.001
1_2175	GC/LZ	332.356
1_2176	Memory	199.017
1_2179	GC/LZ	327.289
1_2180	GC/DZ	313.041
1_2187	MZP	342.158
1_2194	Naive	348.804
1_2196	GC/LZ	287.999
1_2197	GC/LZ	263.307
1_2199	Naive	205.715
1_2200	MZP	190.196
1_2208	MZP	337.304
1_2209	GC/LZ	330.319
1_2210	GC/DZ	331.653
1_2211	GC/LZ	299.847
1_2212	GC/LZ	278.28
1_2214	MZP	195.248
1_2225	GC/DZ	332.266
1_2226	GC/LZ	292.766
1_2227	GC/DZ	256.634
1_2231	MZP	345.381
1_2232	GC/DZ	328.821
1_2233	GC/LZ	329.735
1_2234	GC/LZ	322.548
1_2247	Naive	326.519
1_2248	GC/DZ	328.892
1_2249	GC/LZ	305.373
1_2255	GC/LZ	286.503
1_2256	GC/DZ	223.668
1_2257	Memory	193.962
1_2258	Memory	179.503
1_2259	Naive	89.9882
1_2265	GC/LZ	251.254
1_2266	GC/DZ	201.228
1_2273	GC/LZ	324.493
1_2274	GC/LZ	280.714
1_2275	GC/DZ	274.916
1_2283	GC/DZ	317.214
1_2284	GC/LZ	294.985
1_2285	GC/DZ	263.1
1_2286	GC/LZ	240.939
1_2291	MZP	339.292
1_2292	Naive	325.841
1_2294	GC/LZ	300.13
1_2295	GC/DZ	270.889
1_2296	GC/DZ	230.867
1_2303	GC/DZ	322.9
1_2304	GC/DZ	323.644
1_2315	GC/DZ	322.424
1_2316	GC/DZ	321.2
1_2320	MZP	141.358
1_2328	GC/DZ	319.373
1_2329	GC/DZ	309.51
1_2344	GC/LZ	303.695
1_2346	GC/LZ	264.944
1_2347	MZP	198.575
1_2350	MZB	323.003
1_2351	GC/LZ	319.908
1_2352	GC/LZ	256.576
1_2353	GC/LZ	237.565
1_2354	MZP	183.233
1_2363	MZP	336.283
1_2365	GC/DZ	317.561
1_2373	Naive	317.655
1_2374	GC/LZ	314.946
1_2375	GC/DZ	316.037
1_2376	GC/DZ	317.36
1_2377	GC/DZ	279.74
1_2379	DN2	245.556
1_2380	GC/LZ	228.951
1_2384	Naive	327.744
1_2385	Naive	317.355
1_2392	Naive	338.428
1_2393	Naive	316.067
1_2399	MZP	143.18
1_2404	MZB	322.727
1_2405	MZP	314.603
1_2407	GC/LZ	314.279
1_2408	GC/DZ	314.192
1_2409	GC/LZ	291.338
1_2412	MZP	122.367
1_2419	MZP	117.548
1_2425	MZP	329.225
1_2426	MZP	316.871
1_2429	GC/LZ	296.225
1_2430	GC/LZ	263.642
1_2433	Memory	177.056
1_2441	GC/LZ	311.572
1_2442	GC/LZ	310.138
1_2444	GC/DZ	241.258
1_2445	Naive	154.732
1_2449	MZP	330.903
1_2450	MZP	321.429
1_2451	MZP	319.796
1_2452	MZP	320.08
1_2454	GC/LZ	311.807
1_2456	GC/DZ	222.376
1_2463	MZP	329.902
1_2464	GC/DZ	309.177
1_2465	GC/LZ	308.954
1_2467	GC/LZ	279.623
1_2468	GC/LZ	273.964
1_2475	MZB	314.427
1_2476	GC/LZ	307.319
1_2477	GC/DZ	307.387
1_2478	MZP	166.328
1_2484	MZB	325.486
1_2485	MZB	310.551
1_2486	Naive	307.521
1_2487	GC/LZ	308.928
1_2488	GC/DZ	308.593
1_2491	GC/DZ	210.952
1_2493	MZB	188.758
1_2495	MZB	128.044
1_2506	Naive	313.32
1_2507	GC/DZ	305.148
1_2508	GC/DZ	302.657
1_2509	GC/LZ	218.342
1_2510	Memory	177.879
1_2516	GC/LZ	303.189
1_2517	GC/LZ	304.329
1_2518	GC/LZ	269.523
1_2519	GC/LZ	229.368
1_2521	MZP	170.71
1_2522	MZB	165.409
1_2527	GC/DZ	304.712
1_2528	Naive	224.692
1_2539	GC/LZ	303.507
1_2540	GC/DZ	302.078
1_2541	GC/LZ	301.621
1_2542	GC/LZ	303.082
1_2544	MZP	128.569
1_2546	MZP	324.458
1_2547	MZP	321.594
1_2549	GC/DZ	303.546
1_2550	GC/LZ	301.844
1_2551	GC/DZ	303.261
1_2553	GC/LZ	265.217
1_2554	GC/LZ	258.44
1_2556	Memory	192.023
1_2557	MZP	184.679
1_2564	GC/LZ	301.087
1_2570	Naive	133.624
1_2582	GC/DZ	301.8
1_2589	Naive	64.065
1_2591	MZP	302.485
1_2592	GC/DZ	296.959
1_2593	GC/DZ	296.622
1_2595	GC/LZ	241.42
1_2596	GC/LZ	235.287
1_2597	GC/LZ	199.817
1_2598	Naive	189.497
1_2604	GC/DZ	296.904
1_2605	GC/LZ	296.422
1_2606	GC/DZ	296.074
1_2607	GC/DZ	293.223
1_2608	GC/LZ	270.835
1_2610	MZB	146.591
1_2616	Naive	313.736
1_2618	GC/LZ	295.081
1_2619	DN2	275.664
1_2620	GC/LZ	263.881
1_2623	Naive	155.395
1_2628	GC/LZ	297.633
1_2629	GC/LZ	295.204
1_2630	GC/DZ	209.441
1_2631	MZP	171.116
1_2639	GC/LZ	294.275
1_2640	GC/DZ	295.562
1_2641	GC/LZ	280.353
1_2642	GC/DZ	257.66
1_2643	Memory	182.482
1_2646	MZP	316.65
1_2650	GC/LZ	291.953
1_2651	GC/LZ	238.265
1_2654	MZP	143.797
1_2660	Memory	306.445
1_2661	MZP	296.505
1_2662	GC/LZ	292.18
1_2663	GC/LZ	290.887
1_2665	GC/LZ	294.968
1_2666	GC/LZ	291.547
1_2667	GC/DZ	286.038
1_2672	DN2	149.93
1_2674	MZP	82.756
1_2678	Memory	310.453
1_2680	GC/LZ	290.876
1_2681	GC/LZ	276.144
1_2682	GC/LZ	118.66
1_2689	Naive	300.255
1_2691	GC/LZ	273.114
1_2693	MZP	179.587
1_2698	Naive	299.561
1_2700	MZP	290.956
1_2701	GC/LZ	244.513
1_2702	MZP	153.426
1_2708	MZP	309.573
1_2710	Naive	289.723
1_2711	GC/DZ	293.492
1_2712	GC/LZ	265.903
1_2713	GC/LZ	236.624
1_2716	DN2	140.642
1_2720	MZB	310.397
1_2723	GC/DZ	286.239
1_2725	GC/DZ	286.81
1_2726	GC/LZ	287.461
1_2727	GC/DZ	285.729
1_2728	GC/DZ	288.02
1_2729	GC/DZ	289.065
1_2730	GC/LZ	288.986
1_2732	GC/LZ	231.631
1_2737	Naive	287.283
1_2738	GC/LZ	292.038
1_2740	GC/LZ	243.035
1_2745	MZB	294.821
1_2746	GC/LZ	285.351
1_2747	GC/DZ	287.416
1_2748	GC/LZ	215.307
1_2749	Memory	159.318
1_2755	MZP	284.848
1_2756	GC/LZ	283.306
1_2757	GC/LZ	281.611
1_2758	GC/LZ	256.392
1_2759	GC/LZ	209.925
1_2761	Memory	177.931
1_2765	GC/DZ	282.864
1_2766	GC/LZ	250.449
1_2767	GC/DZ	224.612
1_2777	GC/DZ	281.045
1_2778	GC/LZ	281.074
1_2779	Plasmablast	282.05
1_2780	GC/LZ	282.98
1_2789	GC/DZ	281.272
1_2790	GC/LZ	285.631
1_2792	GC/LZ	261.781
1_2793	Memory	174.024
1_2802	GC/LZ	278.916
1_2804	GC/LZ	249.585
1_2812	MZP	287.338
1_2813	Naive	281.353
1_2814	GC/DZ	279.822
1_2815	GC/DZ	285.867
1_2816	GC/LZ	282.262
1_2823	GC/LZ	277.189
1_2824	GC/LZ	277.229
1_2825	GC/LZ	278.764
1_2826	GC/LZ	267.698
1_2827	GC/LZ	207.94
1_2828	Naive	159.171
1_2833	GC/LZ	278.096
1_2834	GC/LZ	276.839
1_2835	GC/LZ	280.794
1_2836	GC/LZ	285.695
1_2837	GC/LZ	258.578
1_2838	GC/LZ	233.924
1_2846	MZP	276.467
1_2847	GC/DZ	275.65
1_2848	GC/LZ	274.578
1_2849	GC/LZ	276.293
1_2851	GC/LZ	243.167
1_2857	GC/LZ	274.253
1_2859	Naive	196.715
1_2860	DN2	190.724
1_2862	MZP	155.13
1_2868	GC/DZ	279.098
1_2869	Naive	283.215
1_2870	MZB	151.24
1_2876	GC/LZ	272.982
1_2877	GC/DZ	272.847
1_2878	GC/DZ	205.02
1_2887	GC/DZ	271.994
1_2894	Naive	273.878
1_2895	DN2	270.175
1_2896	GC/DZ	270.934
1_2897	GC/LZ	269.871
1_2898	GC/LZ	255.322
1_2899	GC/LZ	251.231
1_2907	GC/DZ	272.213
1_2914	MZP	286.297
1_2916	Naive	273.836
1_2917	GC/DZ	268.211
1_2918	GC/LZ	246.347
1_2926	MZP	275.018
1_2928	GC/LZ	266.789
1_2929	GC/LZ	268.994
1_2930	GC/LZ	274.621
1_2932	GC/LZ	260.191
1_2933	GC/LZ	229.966
1_2934	Naive	181.288
1_2935	MZP	108.704
1_2941	MZP	287.734
1_2942	MZP	281.039
1_2943	Naive	270.387
1_2945	GC/LZ	270.198
1_2946	GC/LZ	272.62
1_2947	GC/LZ	257.317
1_2948	GC/LZ	222.917
1_2949	MZB	173.025
1_2954	Naive	267.84
1_2955	GC/LZ	266.36
1_2956	GC/DZ	274.373
1_2957	GC/DZ	276.783
1_2965	MZP	269.426
1_2967	DN2	267.306
1_2968	GC/LZ	210.407
1_2974	MZP	276.643
1_2976	GC/DZ	263.793
1_2978	GC/LZ	216.139
1_2983	GC/LZ	108.263
1_2989	GC/LZ	264.532
1_2990	GC/LZ	265.091
1_2991	Naive	228.481
1_2992	Memory	159.016
1_2996	DN2	73.5976
1_3001	GC/LZ	262.465
1_3002	DN2	263.972
1_3003	GC/LZ	261.238
1_3007	GC/LZ	243.606
1_3008	Memory	184.166
1_3016	GC/DZ	261.299
1_3017	GC/LZ	250.554
1_3018	GC/LZ	206.896
1_3020	Naive	282.019
1_3021	MZP	263.528
1_3022	GC/DZ	258.808
1_3023	GC/LZ	257.07
1_3024	GC/LZ	263.468
1_3025	GC/LZ	267.254
1_3026	GC/DZ	256.361
1_3032	GC/LZ	234.662
1_3035	MZP	138.124
1_3037	Naive	80.5504
1_3041	MZP	261.91
1_3043	GC/DZ	257.405
1_3045	GC/LZ	259.351
1_3048	GC/LZ	229.866
1_3049	GC/DZ	224.831
1_3050	GC/LZ	216.644
1_3059	GC/DZ	267.711
1_3060	Naive	241.343
1_3066	Naive	258.997
1_3067	MZP	256.586
1_3068	GC/LZ	272.73
1_3074	MZP	269.393
1_3075	GC/LZ	254.459
1_3076	GC/LZ	268.504
1_3078	MZP	181.978
1_3085	GC/LZ	252.671
1_3087	Plasmablast	234.114
1_3098	GC/LZ	252.963
1_3100	DN2	253.839
1_3101	GC/LZ	260.658
1_3102	DN2	269.33
1_3103	GC/LZ	230.603
1_3104	GC/DZ	224.147
1_3112	MZP	260.569
1_3114	MZP	255.067
1_3115	GC/LZ	255.765
1_3116	GC/LZ	259.964
1_3128	GC/LZ	261.346
1_3134	GC/LZ	250.347
1_3136	GC/LZ	268.042
1_3137	GC/LZ	255.402
1_3138	GC/LZ	245.83
1_3144	Naive	261.703
1_3145	Memory	253.238
1_3147	GC/LZ	254.512
1_3149	MZP	184.956
1_3157	GC/LZ	20.0304
1_3160	GC/LZ	247.235
1_3162	GC/LZ	226.924
1_3163	GC/LZ	218.224
1_3164	GC/LZ	196.302
1_3170	Naive	263.457
1_3179	MZP	252.049
1_3180	GC/LZ	244.83
1_3197	GC/LZ	133.119
1_3201	GC/DZ	244.206
1_3203	GC/LZ	253.813
1_3204	GC/LZ	225.18
1_3215	GC/LZ	243.92
1_3216	GC/DZ	248.623
1_3217	GC/LZ	249.835
1_3218	GC/LZ	257.423
1_3220	Memory	194.016
1_3226	MZP	252.846
1_3227	Naive	247.517
1_3229	GC/DZ	246.023
1_3233	DN2	174.633
1_3238	Naive	40.6701
1_3242	GC/LZ	242.15
1_3243	GC/DZ	241.468
1_3244	GC/LZ	248.08
1_3249	Memory	154.594
1_3252	Naive	56.2066
1_3256	MZB	257.948
1_3257	Naive	250.564
1_3260	GC/LZ	244.519
1_3262	Naive	170.609
1_3268	Naive	254.032
1_3269	GC/LZ	238.638
1_3270	GC/LZ	240.561
1_3272	GC/LZ	258.625
1_3286	GC/LZ	253.221
1_3287	GC/LZ	260.256
1_3289	Memory	195.991
1_3297	GC/LZ	236.552
1_3299	GC/LZ	255.893
1_3302	DN2	103.379
1_3309	MZB	247.214
1_3311	GC/LZ	237.427
1_3312	GC/LZ	239.103
1_3313	GC/LZ	243.413
1_3315	GC/LZ	240.174
1_3329	GC/LZ	220.695
1_3331	MZP	172.262
1_3335	MZP	246.539
1_3336	MZB	241.267
1_3337	Naive	240.762
1_3350	Naive	248.016
1_3353	GC/LZ	232.498
1_3354	GC/LZ	235.022
1_3355	DN2	237.907
1_3356	GC/LZ	260.615
1_3370	GC/LZ	232.329
1_3371	GC/LZ	233.316
1_3372	GC/LZ	253.678
1_3376	MZP	170.772
1_3377	MZP	161.166
1_3380	DN2	111.675
1_3390	Memory	191.923
1_3396	Naive	237.4
1_3400	MZP	178.333
1_3401	Memory	167.026
1_3407	GC/DZ	229.706
1_3408	GC/LZ	232.049
1_3411	Memory	199.325
1_3422	GC/LZ	230.095
1_3423	GC/LZ	231.544
1_3425	GC/LZ	248.955
1_3432	Naive	240.493
1_3433	GC/LZ	226.686
1_3434	GC/DZ	234.506
1_3436	GC/DZ	247.883
1_3437	Plasmablast	254.348
1_3449	GC/LZ	227.795
1_3451	GC/DZ	243.53
1_3462	MZB	152.896
1_3468	MZP	225.827
1_3469	GC/LZ	223.307
1_3470	GC/LZ	224.081
1_3471	GC/LZ	230.226
1_3474	DN2	256.923
1_3475	GC/LZ	234.426
1_3476	MZP	199.54
1_3477	Naive	163.128
1_3483	GC/LZ	243.639
1_3484	GC/LZ	246.282
1_3485	GC/LZ	221.885
1_3491	MZB	232.796
1_3495	MZP	191.269
1_3496	MZP	186.064
1_3505	MZB	221.067
1_3506	DN2	220.121
1_3507	GC/LZ	225.326
1_3509	GC/LZ	249.622
1_3511	MZB	210.574
1_3522	GC/LZ	243.169
1_3524	MZP	174.845
1_3528	Naive	116.663
1_3534	GC/LZ	217.865
1_3536	GC/LZ	221.734
1_3537	GC/LZ	240.98
1_3540	Plasmablast	199.62
1_3542	Naive	91.2384
1_3547	MZB	217.856
1_3550	MZB	172.16
1_3556	Naive	237.91
1_3557	MZP	230.515
1_3559	GC/LZ	232.664
1_3562	MZB	205.998
1_3565	GC/LZ	24.3459
1_3568	Naive	252.076
1_3569	MZB	225.819
1_3571	MZB	221.484
1_3573	GC/LZ	217.384
1_3574	GC/LZ	235.295
1_3577	Naive	162.382
1_3582	MZP	227.239
1_3585	MZP	213.537
1_3586	GC/LZ	215.701
1_3587	GC/LZ	222.699
1_3588	DN2	242.532
1_3590	GC/LZ	97.7291
1_3598	GC/LZ	248.423
1_3599	GC/LZ	217.141
1_3600	Naive	200.94
1_3601	MZP	167.514
1_3607	GC/LZ	219.355
1_3610	MZP	192.07
1_3614	MZP	124.451
1_3621	Naive	243.621
1_3623	Plasmablast	211.459
1_3624	GC/LZ	212.869
1_3625	GC/DZ	213.876
1_3630	Memory	200.547
1_3640	GC/LZ	214.846
1_3641	GC/LZ	225.8
1_3647	MZB	218.363
1_3649	DN2	210.449
1_3651	GC/LZ	216.467
1_3652	GC/LZ	241.652
1_3656	Memory	179.088
1_3659	Naive	212.194
1_3660	MZP	208.404
1_3662	GC/LZ	211.839
1_3663	GC/DZ	218.205
1_3666	MZP	224.537
1_3667	GC/LZ	219.693
1_3668	GC/LZ	235.763
1_3669	GC/DZ	238.056
1_3670	Naive	244.399
1_3671	MZP	224.527
1_3673	MZP	183.72
1_3692	Naive	110.891
1_3700	GC/LZ	212.222
1_3702	Naive	245.001
1_3703	GC/LZ	250.665
1_3713	MZB	210.196
1_3715	Naive	204.022
1_3718	DN2	233.696
1_3726	MZB	212.038
1_3727	MZP	211.357
1_3730	Memory	203.453
1_3735	MZB	201.649
1_3741	GC/LZ	235.482
1_3744	MZB	181.856
1_3745	MZB	159.513
1_3755	MZP	226.143
1_3756	Naive	217.99
1_3757	Naive	200.596
1_3762	GC/LZ	237.849
1_3763	GC/LZ	244.963
1_3766	Naive	175.45
1_3775	Naive	221.976
1_3780	MZP	226.202
1_3790	Naive	204.29
1_3796	MZP	189.049
1_3801	GC/LZ	242.954
1_3803	Memory	209.32
1_3805	Memory	205.552
1_3806	GC/LZ	197.599
1_3809	Naive	117.222
1_3810	Naive	103.297
1_3813	MZB	204.486
1_3814	DN2	200.183
1_3816	GC/DZ	226.348
1_3817	GC/LZ	229.608
1_3818	GC/DZ	238.716
1_3819	Plasmablast	245.958
1_3820	MZP	157.616
1_3827	MZP	208.018
1_3828	Plasmablast	196.904
1_3829	GC/LZ	198.203
1_3835	MZP	183.163
1_3836	Naive	169.013
1_3845	GC/DZ	203.486
1_3846	GC/DZ	219.791
1_3848	GC/LZ	177.215
1_3853	MZB	202.703
1_3855	GC/DZ	206.077
1_3857	Memory	232.786
1_3859	MZP	213.664
1_3862	Naive	219.268
1_3864	GC/LZ	195.406
1_3866	GC/LZ	229.711
1_3869	Naive	229.698
1_3870	Memory	203.53
1_3874	DN2	134.78
1_3875	Naive	116.682
1_3882	Naive	190.959
1_3883	GC/LZ	196.063
1_3885	MZP	219.343
1_3886	Naive	191.3
1_3892	MZB	203.756
1_3893	MZP	197.092
1_3894	GC/LZ	223.799
1_3897	DN2	113.406
1_3902	Naive	193.145
1_3906	Naive	246.19
1_3907	MZP	224.624
1_3913	MZB	196.597
1_3915	GC/LZ	190.391
1_3916	GC/LZ	208.947
1_3917	GC/LZ	219.084
1_3921	MZB	189.21
1_3923	MZP	199.986
1_3924	MZB	192.887
1_3925	Naive	187.744
1_3926	GC/LZ	224.275
1_3930	Memory	197.805
1_3931	Naive	133.352
1_3936	Memory	197.132
1_3939	GC/LZ	199.605
1_3943	GC/LZ	175.978
1_3944	DN2	170.51
1_3949	MZP	213.266
1_3952	GC/LZ	210.343
1_3953	GC/LZ	228.096
1_3954	GC/LZ	236.97
1_3955	Naive	239.441
1_3958	DN2	140.971
1_3965	GC/LZ	192.37
1_3966	GC/LZ	205.235
1_3969	Naive	227.29
1_3971	Memory	204.624
1_3972	Naive	183.574
1_3979	Naive	186.625
1_3981	GC/LZ	217.383
1_3982	GC/LZ	239.903
1_3984	MZP	210.263
1_3985	MZP	189.11
1_3986	DN2	159.616
1_3987	GC/LZ	138.176
1_3992	MZP	191.632
1_3994	MZP	185.371
1_3996	GC/LZ	219.239
1_4001	MZP	197.063
1_4002	GC/DZ	169.247
1_4006	MZP	201.267
1_4007	Naive	182.066
1_4009	GC/LZ	203.299
1_4010	GC/LZ	206.298
1_4011	DN2	210.691
1_4020	MZP	181.954
1_4022	GC/LZ	211.685
1_4023	Memory	247.806
1_4024	Memory	238.026
1_4041	GC/LZ	165.364
1_4042	GC/LZ	137.711
1_4044	Naive	94.0245
1_4046	Naive	203.568
1_4052	Memory	207.795
1_4056	MZP	191.023
1_4058	Naive	178.234
1_4072	Naive	177.213
1_4073	MZB	176.977
1_4075	Memory	179.152
1_4078	Memory	240.193
1_4082	MZB	183.149
1_4085	Naive	93.3768
1_4093	GC/DZ	191.761
1_4095	MZP	158.259
1_4096	Naive	105.189
1_4100	Naive	182.042
1_4104	MZP	230.151
1_4110	MZP	192.007
1_4111	Memory	180.281
1_4113	GC/LZ	204.094
1_4115	Memory	241.03
1_4116	MZP	240.986
1_4118	Naive	189.869
1_4129	MZP	178.011
1_4130	GC/LZ	173.285
1_4131	MZP	177.766
1_4134	MZP	236.475
1_4137	MZP	181.248
1_4144	Naive	170.745
1_4147	GC/LZ	175.717
1_4149	GC/LZ	220.68
1_4154	GC/LZ	199.438
1_4155	Naive	181.517
1_4158	Naive	184.929
1_4159	GC/LZ	187.447
1_4168	MZP	185.97
1_4170	MZP	170.655
1_4171	Naive	172.948
1_4173	GC/LZ	199.692
1_4175	MZP	214.258
1_4177	Naive	237.994
1_4179	MZB	206.396
1_4181	Naive	158.481
1_4189	MZP	182.018
1_4192	GC/LZ	182.522
1_4194	Naive	237.019
1_4196	MZP	185.987
1_4199	MZP	177.271
1_4200	Naive	174.53
1_4201	Naive	169.709
1_4206	GC/LZ	152.366
1_4209	Naive	73.4705
1_4210	GC/LZ	45.0196
1_4212	Naive	198.725
1_4214	MZP	173.015
1_4215	MZP	178.75
1_4216	Naive	194.537
1_4217	MZB	216.051
1_4219	MZP	234.495
1_4225	Naive	166.721
1_4226	MZB	170.498
1_4230	Plasmablast	232.763
1_4238	Naive	165.774
1_4249	DN2	171.816
1_4257	MZP	180.771
1_4258	MZP	174.387
1_4259	MZP	166.514
1_4262	MZB	216.149
1_4273	Naive	194.901
1_4275	Memory	175.22
1_4276	Memory	210.78
1_4278	MZP	209.072
1_4279	Naive	190.191
1_4286	MZB	166.225
1_4288	Memory	202.365
1_4289	MZP	205.962
1_4290	Naive	228.809
1_4294	Naive	175.675
1_4295	MZP	159.977
1_4296	MZP	166.435
1_4307	MZB	177.904
1_4313	MZP	186.61
1_4314	MZP	166.792
1_4315	MZP	163.717
1_4316	Naive	160.461
1_4318	Naive	161.292
1_4320	Memory	179.884
1_4322	MZB	213.316
1_4324	MZP	225.538
1_4327	GC/LZ	147.806
1_4331	Memory	158.527
1_4332	MZP	168.569
1_4335	MZB	222.673
1_4337	Naive	124.964
1_4340	MZP	187.072
1_4341	MZP	181.35
1_4344	MZP	157.379
1_4346	Memory	222.68
1_4347	MZP	228.839
1_4349	GC/LZ	205.953
1_4353	MZP	171.984
1_4354	MZP	169.939
1_4355	Naive	154.494
1_4361	Naive	134.529
1_4362	Naive	105.332
1_4365	MZB	165.036
1_4366	MZB	155.957
1_4368	Naive	152.035
1_4371	Naive	167.821
1_4372	MZP	204.672
1_4374	MZP	222.067
1_4379	MZB	175.148
1_4380	MZB	166.315
1_4381	MZP	157.883
1_4385	Memory	219.348
1_4391	MZP	159.18
1_4392	MZB	172.238
1_4394	Naive	221.338
1_4397	MZP	210.997
1_4399	DN2	188.935
1_4400	MZB	176.37
1_4404	Naive	35.4511
1_4407	Naive	159.323
1_4412	MZP	206.306
1_4415	GC/LZ	69.5653
1_4419	MZP	158.853
1_4423	MZB	189.034
1_4425	Naive	216.735
1_4427	Naive	123.886
1_4429	Naive	43.6872
1_4437	MZP	197.865
1_4447	MZB	161.934
1_4454	MZP	194.562
1_4462	GC/LZ	146.587
1_4464	Naive	150.499
1_4475	MZP	173.412
1_4485	MZB	151.068
1_4489	MZB	194.586
1_4492	Naive	214.301
1_4497	Naive	216.029
1_4500	Naive	8.52492
1_4503	MZP	142.18
1_4504	Naive	151.633
1_4506	MZP	198.575
1_4508	Naive	209.116
1_4509	Naive	205.84
1_4519	MZP	144.283
1_4521	Memory	186.275
1_4523	MZP	207.85
1_4526	MZP	211.66
1_4538	MZB	204.48
1_4539	Memory	209.225
1_4548	Naive	173.578
1_4549	MZP	142.544
1_4559	Naive	107.343
1_4568	Naive	210.243
1_4569	GC/LZ	210.042
1_4570	DN2	191.491
1_4574	MZB	162.094
1_4581	Naive	206.974
1_4593	Naive	203.929
1_4594	MZP	203.778
1_4595	MZP	203.129
1_4598	MZB	200.38
1_4606	Naive	166.871
1_4607	MZB	158.302
1_4612	DN2	191.518
1_4615	Naive	208.596
1_4616	MZP	213.881
1_4622	Naive	180.226
1_4623	MZP	160.113
1_4624	DN2	203.579
1_4625	DN2	195.193
1_4634	MZP	146.068
1_4635	Memory	199.022
1_4637	MZP	207.462
1_4648	Naive	182.816
1_4649	Naive	186.673
1_4650	MZP	205.561
1_4660	Memory	167.477
1_4662	MZP	190.796
1_4664	Naive	198.245
1_4668	GC/LZ	162.732
1_4673	GC/LZ	45.7453
1_4679	Naive	133.361
1_4683	Naive	197.086
1_4684	DN2	190.746
1_4691	Naive	157.128
1_4692	Naive	131.909
1_4693	MZP	129.847
1_4708	Naive	192.989
1_4715	MZP	181.3
1_4716	Memory	194.738
1_4721	Naive	145.321
1_4722	MZP	132.672
1_4723	Naive	130.872
1_4724	Naive	129.257
1_4726	Naive	150.093
1_4727	MZP	173.673
1_4728	Naive	192.658
1_4735	MZP	174.031
1_4736	Naive	191.639
1_4738	MZP	191.591
1_4739	GC/LZ	202.83
1_4740	DN2	203.826
1_4741	GC/LZ	198.301
1_4748	MZP	123.347
1_4749	Naive	123.311
1_4754	MZB	190.025
1_4760	Naive	128.762
1_4764	Naive	189.731
1_4773	Naive	175.277
1_4775	Plasmablast	190.76
1_4777	DN2	205.176
1_4778	Naive	192.943
1_4786	MZP	151.089
1_4789	Naive	187.989
1_4793	Naive	174.952
1_4798	MZP	129.384
1_4799	Naive	125.141
1_4802	Memory	190.155
1_4809	MZP	130.246
1_4812	GC/LZ	187.711
1_4819	Naive	132.111
1_4820	MZP	144.035
1_4821	Naive	175.219
1_4827	Naive	116.08
1_4831	MZP	184.8
1_4835	MZP	153.927
1_4843	Naive	183.979
1_4844	Naive	183.14
1_4846	Memory	184.551
1_4850	Naive	183.736
1_4855	GC/LZ	116.857
1_4860	MZP	184.018
1_4866	MZP	142.003
1_4870	MZP	189.526
1_4879	MZP	132.612
1_4880	Naive	126.522
1_4916	Naive	153.485
1_4917	Naive	132.266
1_4922	Naive	179.117
1_4926	MZP	139.667
1_4928	Naive	129.98
1_4930	Naive	154.319
1_4932	Naive	178.087
1_4941	Naive	124.714
1_4943	GC/LZ	124.116
1_4944	Naive	133.774
1_4948	GC/LZ	179.21
1_4956	MZP	173.397
1_4964	Naive	127.119
1_4970	Naive	68.7999
1_4975	MZP	120.405
1_4987	MZP	136.927
1_4991	MZP	167.687
1_5001	Naive	81.2779
1_5005	MZP	122.325
1_5014	MZP	157.485
1_5019	GC/LZ	73.1735
1_5060	Naive	152.029
1_5062	GC/LZ	106.336
1_5066	Naive	165.028
1_5077	Naive	113.057
1_5086	Naive	97.2266
1_5113	GC/LZ	164.44
1_5129	Naive	172.724
1_5131	Naive	108.146
1_5136	Naive	116.689
1_5151	Naive	169.313
1_5154	Naive	120.743
1_5156	MZP	90.5023
1_5163	GC/LZ	156.426
1_5170	DN2	155.538
1_5173	Naive	168.68
1_5200	Naive	111.368
1_5203	Naive	84.6176
1_5208	MZP	153.27
1_5218	DN2	178.034
1_5221	Naive	85.585
1_5228	Naive	172.253
1_5236	GC/LZ	68.4972
1_5253	GC/LZ	82.0343
1_5257	MZP	151.391
1_5258	Naive	165.883
1_5259	GC/LZ	60.5831
1_5270	GC/LZ	136.316
1_5274	Naive	144.577
1_5288	GC/LZ	145.004
1_5289	MZP	118.864
1_5304	GC/LZ	79.8239
1_5307	Naive	133.765
1_5319	Naive	103.32
1_5325	MZP	128.308
1_5331	GC/LZ	141.45
1_5340	MZP	112.379
1_5372	GC/LZ	122.954
1_5382	GC/LZ	137.683
1_5404	GC/LZ	136.607
1_5423	Naive	113.995
1_5434	Naive	122.279
1_5437	Naive	159.938
1_5454	Naive	123.31
1_5456	Naive	133.682
1_5467	MZP	111.93
1_5468	MZP	105.524
1_5471	DN2	155.534
1_5476	Naive	127.268
1_5491	DN2	82.0227
1_5506	GC/LZ	59.5484
1_5508	Naive	51.9532
1_5514	MZP	104.45
1_5515	Naive	99.9209
1_5535	Naive	116.842
1_5601	Naive	110.699
1_5602	GC/LZ	141.395
1_5610	GC/LZ	123.593
1_5618	GC/LZ	134.833
1_5664	GC/LZ	106.007
1_5671	Naive	110.289
1_5704	MZP	111.03
1_5712	Naive	127.459
1_5716	Naive	106.741
1_5717	GC/LZ	72.802
1_5728	DN2	124.171
1_5758	Naive	82.7456
1_5854	MZP	27.066
1_5974	GC/LZ	55.1739
1_6053	GC/LZ	74.1568
1_6075	Naive	60.9462
1_6099	GC/LZ	67.7753
1_6188	GC/LZ	54.9152
1_6210	GC/LZ	47.817
1_6284	Naive	45.995
1_6308	DN2	38.746
1_6314	Naive	38.4462
1_6418	MZB	44.9448
1_6432	GC/LZ	11.4766
1_6450	GC/LZ	29.7246
1_6496	Naive	16.9526
1_6662	GC/LZ	26.3766
1_6766	GC/LZ	24.2898
1_6873	GC/LZ	18.4902
1_6892	IEDN	7.14538
1_6952	IEDN	6.89354
2_13	Naive	61.7536
2_14	GC/LZ	69.4437
2_15	Naive	76.6111
2_138	GC/LZ	694.901
2_180	DN2	38.4981
2_309	MZP	47.9099
2_318	Naive	469.419
2_378	Naive	498.961
2_381	GC/LZ	580.53
2_408	GC/LZ	467.107
2_416	Naive	41.6712
2_452	Naive	414.077
2_462	GC/LZ	9.42576
2_469	GC/LZ	495.859
2_486	GC/LZ	488.868
2_532	GC/LZ	483.678
2_539	GC/LZ	31.4346
2_540	GC/LZ	9.0812
2_546	Naive	344.673
2_568	GC/LZ	663.598
2_592	MZB	510.134
2_596	GC/LZ	587.037
2_600	Naive	56.3165
2_605	MZP	395.125
2_635	Naive	410.626
2_717	GC/LZ	365.468
2_757	Naive	534.427
2_772	Naive	416.367
2_793	GC/LZ	11.0641
2_811	GC/LZ	14.803
2_828	Naive	114.576
2_848	Naive	490.916
2_849	Naive	499.719
2_863	Naive	506.643
2_864	MZP	550.854
2_881	Naive	513.044
2_900	Plasmablast	494.153
2_941	Naive	48.7381
2_965	GC/LZ	598.959
2_973	MZP	401.197
2_974	Naive	450.188
2_975	GC/LZ	517.667
2_981	Naive	53.1112
2_991	Naive	524.312
2_1019	GC/LZ	25.726
2_1027	MZP	443.677
2_1032	Naive	552.281
2_1042	GC/LZ	379.692
2_1055	GC/LZ	329.38
2_1085	Naive	332.28
2_1086	Naive	584.785
2_1116	GC/LZ	585.51
2_1129	GC/LZ	363.829
2_1131	MZP	415.801
2_1134	GC/LZ	507.941
2_1154	Naive	335.189
2_1155	Naive	441.368
2_1156	GC/LZ	513.635
2_1157	Naive	520.885
2_1158	Naive	527.971
2_1167	Naive	578.228
2_1188	GC/LZ	394.797
2_1189	Naive	413.316
2_1192	GC/LZ	473.724
2_1193	GC/LZ	494.694
2_1200	MZP	45.5822
2_1211	GC/LZ	406.805
2_1214	GC/LZ	488.301
2_1222	Naive	300.973
2_1223	MZP	347.115
2_1224	MZP	354.758
2_1238	MZP	315.599
2_1252	Naive	268.574
2_1253	GC/LZ	534.686
2_1270	Naive	623.605
2_1275	Naive	321.104
2_1279	GC/LZ	447.508
2_1280	GC/LZ	480.427
2_1295	Naive	295.44
2_1297	Naive	310.19
2_1298	Naive	316.302
2_1300	Naive	343.266
2_1302	GC/DZ	521.283
2_1303	GC/LZ	568.867
2_1309	DN2	54.6085
2_1314	Naive	353.395
2_1317	GC/LZ	475.172
2_1335	Naive	582.379
2_1341	Naive	43.0201
2_1342	MZP	48.5834
2_1347	Naive	348.768
2_1348	GC/LZ	381.857
2_1349	GC/LZ	462.52
2_1350	GC/LZ	538.963
2_1352	GC/LZ	621.798
2_1366	Naive	328.123
2_1367	Naive	337.234
2_1368	Naive	342.124
2_1378	Naive	276.916
2_1379	Naive	307.48
2_1380	GC/DZ	499.405
2_1389	Naive	298.597
2_1391	MZB	389.802
2_1392	GC/LZ	468.774
2_1393	GC/LZ	559.7
2_1407	GC/LZ	431.109
2_1408	GC/DZ	441.691
2_1411	Naive	597.811
2_1433	Naive	424.177
2_1434	GC/LZ	453.109
2_1435	GC/LZ	481.361
2_1436	GC/LZ	493.409
2_1437	GC/DZ	514.677
2_1438	GC/LZ	523.427
2_1446	Naive	313.668
2_1447	Naive	325.423
2_1451	Naive	30.7319
2_1460	Naive	319.517
2_1461	Naive	371.033
2_1462	GC/LZ	535.181
2_1465	Naive	52.1593
2_1471	GC/LZ	419.32
2_1472	GC/LZ	475.363
2_1473	GC/LZ	543.783
2_1474	GC/LZ	547.608
2_1485	Naive	270.242
2_1487	Naive	309.141
2_1489	Naive	351.653
2_1490	GC/LZ	394.407
2_1491	GC/DZ	552.422
2_1500	Naive	277.693
2_1501	GC/LZ	438.119
2_1502	GC/DZ	462.951
2_1509	Naive	42.4085
2_1513	Naive	344.693
2_1515	GC/LZ	473.498
2_1522	Naive	13.6659
2_1530	GC/DZ	501.146
2_1541	Naive	341.335
2_1542	GC/LZ	432.59
2_1543	GC/LZ	447.947
2_1544	GC/LZ	494.992
2_1545	GC/DZ	508.696
2_1546	GC/LZ	526.826
2_1552	MZB	269.928
2_1561	GC/LZ	30.4069
2_1568	Naive	281.257
2_1571	GC/LZ	426.217
2_1572	GC/LZ	459.029
2_1573	GC/LZ	537.677
2_1574	Naive	573.247
2_1576	GC/LZ	590.608
2_1582	Naive	10.7453
2_1587	Naive	323.802
2_1588	Naive	330.31
2_1589	GC/LZ	529.179
2_1590	GC/LZ	533.566
2_1591	GC/LZ	543.145
2_1599	Naive	44.1274
2_1600	DN2	10.0948
2_1602	Naive	37.9117
2_1610	GC/LZ	467.618
2_1614	MZP	54.0425
2_1622	GC/LZ	442.509
2_1623	GC/LZ	490.642
2_1624	GC/DZ	523.269
2_1625	GC/LZ	532.423
2_1627	Naive	619.647
2_1638	MZP	274.698
2_1639	MZB	286.956
2_1643	GC/LZ	449.721
2_1649	MZP	12.2992
2_1653	MZB	293.316
2_1654	Naive	315.644
2_1656	GC/LZ	481.701
2_1658	GC/LZ	535.395
2_1668	Naive	254.056
2_1669	GC/LZ	472.718
2_1670	GC/DZ	520.165
2_1672	MZP	610.111
2_1679	Naive	277.795
2_1680	GC/LZ	536.642
2_1682	MZP	606.571
2_1683	GC/LZ	652.58
2_1689	MZP	269.171
2_1697	Naive	261.215
2_1698	GC/LZ	423.421
2_1699	GC/LZ	432.347
2_1700	GC/DZ	439.755
2_1701	GC/LZ	461.795
2_1702	GC/LZ	476.173
2_1703	GC/LZ	512.161
2_1713	MZP	284.64
2_1715	GC/LZ	487.91
2_1716	GC/DZ	495.08
2_1717	GC/LZ	527.88
2_1718	GC/LZ	528.968
2_1724	GC/LZ	29.6922
2_1730	Naive	295.707
2_1731	Naive	339.619
2_1733	GC/LZ	395.301
2_1734	GC/LZ	533.744
2_1735	GC/DZ	538.763
2_1745	Naive	172.165
2_1746	Naive	231.183
2_1750	Memory	323.259
2_1751	Naive	328.876
2_1752	Plasmablast	364.194
2_1753	GC/LZ	369.12
2_1755	GC/LZ	416.757
2_1757	GC/LZ	472.312
2_1758	GC/DZ	522.273
2_1759	GC/LZ	542.443
2_1765	GC/LZ	290.762
2_1766	GC/LZ	333.53
2_1767	GC/LZ	447.774
2_1772	MZP	226.082
2_1773	Naive	273.637
2_1776	GC/DZ	375.05
2_1777	GC/LZ	518.743
2_1778	GC/LZ	526.021
2_1791	Naive	263.768
2_1792	GC/LZ	482.255
2_1793	GC/LZ	493.728
2_1794	GC/LZ	511.827
2_1795	GC/LZ	546.245
2_1796	GC/LZ	548.641
2_1805	Naive	284.836
2_1806	Naive	319.178
2_1807	GC/LZ	338.261
2_1809	GC/LZ	445.964
2_1810	GC/LZ	452.739
2_1811	MZP	563.268
2_1825	GC/LZ	430.241
2_1826	GC/LZ	471.301
2_1827	GC/LZ	502.535
2_1828	GC/LZ	514.132
2_1842	Naive	269.3
2_1843	Naive	291.168
2_1844	Naive	296.933
2_1847	GC/LZ	413.653
2_1849	GC/LZ	518.864
2_1850	GC/LZ	531.983
2_1852	Naive	610.279
2_1857	GC/LZ	357.92
2_1858	GC/LZ	389.517
2_1859	GC/LZ	461.843
2_1860	GC/LZ	477.571
2_1878	GC/LZ	400.375
2_1879	GC/LZ	490.134
2_1880	GC/LZ	541.864
2_1891	Naive	49.8485
2_1899	MZP	243.222
2_1900	Naive	289.812
2_1902	GC/LZ	429.197
2_1903	GC/DZ	521.594
2_1904	GC/LZ	533.118
2_1905	GC/LZ	535.38
2_1906	Naive	556.456
2_1913	Naive	219.583
2_1916	MZP	272.752
2_1919	GC/LZ	526.556
2_1922	GC/LZ	283.771
2_1923	GC/DZ	517.608
2_1927	Naive	612.942
2_1935	GC/LZ	311.625
2_1936	GC/LZ	318.595
2_1938	GC/LZ	484.06
2_1939	GC/LZ	511.028
2_1942	GC/LZ	45.3807
2_1944	Naive	47.3013
2_1947	MZP	261.319
2_1948	Naive	277.884
2_1949	GC/LZ	359.644
2_1952	GC/DZ	521.612
2_1960	MZP	268.967
2_1961	GC/LZ	309.184
2_1962	GC/LZ	333.966
2_1963	GC/LZ	384.356
2_1964	GC/LZ	418.52
2_1965	GC/LZ	424.828
2_1966	GC/LZ	450.266
2_1967	GC/LZ	477.982
2_1968	GC/LZ	513.638
2_1984	MZP	245.729
2_1985	GC/LZ	350.953
2_1986	GC/DZ	394.136
2_1987	GC/LZ	470.751
2_1988	GC/DZ	492.469
2_1989	GC/LZ	494.928
2_1990	GC/LZ	538.387
2_1991	GC/LZ	545.402
2_2004	GC/LZ	440.385
2_2005	GC/LZ	503.952
2_2006	GC/DZ	533.683
2_2009	Naive	607.612
2_2017	MZB	179.351
2_2020	GC/LZ	523.754
2_2031	GC/LZ	342.742
2_2032	GC/LZ	431.334
2_2033	GC/LZ	465.216
2_2034	GC/LZ	485.754
2_2035	GC/DZ	507.702
2_2036	GC/DZ	510.197
2_2043	MZP	154.162
2_2045	GC/LZ	399.972
2_2046	GC/LZ	480.429
2_2048	MZP	584.471
2_2053	GC/LZ	7.67726
2_2054	GC/LZ	48.3072
2_2058	Naive	44.4722
2_2062	MZP	257.082
2_2064	MZP	276.967
2_2065	GC/LZ	455.757
2_2066	GC/DZ	515.581
2_2077	GC/LZ	329.957
2_2078	GC/LZ	359.921
2_2079	GC/LZ	371.706
2_2080	GC/DZ	485.868
2_2082	GC/LZ	521.364
2_2083	GC/LZ	525.371
2_2084	GC/LZ	528.486
2_2094	MZP	194.811
2_2095	GC/LZ	410.137
2_2104	MZP	244.402
2_2105	GC/DZ	292.462
2_2106	GC/LZ	433.52
2_2107	GC/LZ	486.977
2_2108	GC/LZ	492.503
2_2109	GC/LZ	495.511
2_2118	MZB	190.155
2_2119	Naive	232.554
2_2120	GC/LZ	308.605
2_2121	GC/LZ	391.963
2_2122	GC/DZ	443.313
2_2123	GC/LZ	478.274
2_2124	GC/LZ	500.674
2_2126	GC/LZ	544.424
2_2140	GC/LZ	418.598
2_2141	GC/LZ	429.32
2_2142	GC/LZ	482.947
2_2143	GC/DZ	513.359
2_2144	GC/DZ	531.805
2_2153	Naive	112.691
2_2157	Plasmablast	261.152
2_2159	GC/LZ	402.208
2_2171	MZP	243.219
2_2172	MZP	257.396
2_2173	GC/LZ	324.331
2_2174	GC/LZ	364.494
2_2175	GC/LZ	449.657
2_2176	GC/LZ	462.242
2_2177	GC/LZ	474.456
2_2178	GC/LZ	501.591
2_2187	GC/LZ	456.541
2_2188	GC/LZ	482.72
2_2189	GC/DZ	493.477
2_2190	GC/LZ	497.391
2_2191	GC/DZ	506.907
2_2194	Naive	589.458
2_2200	GC/LZ	299.417
2_2201	GC/LZ	477.462
2_2202	GC/LZ	479.192
2_2203	GC/LZ	486.217
2_2204	GC/LZ	501.611
2_2205	GC/LZ	514.936
2_2206	GC/LZ	518.613
2_2208	MZP	592.576
2_2209	MZB	607.297
2_2220	MZP	225.43
2_2221	MZP	254.201
2_2224	GC/LZ	423.396
2_2227	MZP	602.586
2_2230	GC/LZ	44.3431
2_2234	Naive	64.7158
2_2238	Naive	196.149
2_2239	Naive	242.987
2_2240	GC/LZ	285.956
2_2241	GC/LZ	322.726
2_2242	GC/LZ	330.367
2_2244	GC/DZ	436.164
2_2246	GC/LZ	488.476
2_2247	GC/DZ	510.392
2_2248	MZP	595.449
2_2250	Naive	56.8734
2_2251	Naive	135.483
2_2253	DN2	173.424
2_2257	GC/LZ	315.693
2_2259	GC/LZ	456.002
2_2260	GC/LZ	465.806
2_2265	Naive	609.382
2_2272	Naive	5.91616
2_2275	Naive	234.797
2_2276	GC/LZ	444.56
2_2277	DN2	462.669
2_2278	GC/LZ	470.702
2_2279	GC/LZ	471.231
2_2281	Naive	579.147
2_2287	GC/LZ	270.126
2_2288	GC/DZ	501.947
2_2289	GC/LZ	509.054
2_2291	Naive	540.665
2_2299	GC/LZ	308.742
2_2300	GC/LZ	321.609
2_2301	GC/LZ	348.816
2_2302	GC/LZ	357.21
2_2303	GC/LZ	467.486
2_2304	GC/DZ	472.508
2_2311	Naive	44.9576
2_2318	Naive	253.573
2_2321	GC/LZ	343.91
2_2322	GC/LZ	399.36
2_2323	GC/DZ	427.016
2_2324	GC/LZ	491.244
2_2325	GC/LZ	493.85
2_2326	GC/LZ	503.557
2_2335	Naive	221.876
2_2336	MZP	245.167
2_2337	GC/LZ	315.739
2_2338	GC/LZ	462.688
2_2346	Naive	240.74
2_2354	GC/LZ	50.9403
2_2355	GC/LZ	12.0464
2_2359	GC/LZ	337.294
2_2360	GC/DZ	354.278
2_2361	GC/LZ	393.474
2_2362	GC/LZ	468.758
2_2363	GC/LZ	482.785
2_2364	GC/LZ	493.774
2_2376	MZP	180.217
2_2377	Naive	199.849
2_2378	Naive	233.003
2_2379	GC/LZ	277.356
2_2380	GC/LZ	368.226
2_2381	GC/LZ	456.386
2_2382	GC/LZ	463.111
2_2383	GC/LZ	485.155
2_2384	GC/LZ	523.926
2_2387	GC/LZ	592.017
2_2392	GC/LZ	166.387
2_2394	Naive	204.993
2_2398	GC/LZ	383.611
2_2399	GC/LZ	435.007
2_2400	GC/DZ	457.588
2_2401	GC/LZ	469.113
2_2402	GC/LZ	506.416
2_2405	Naive	30.1129
2_2410	GC/LZ	322.671
2_2411	GC/DZ	464.015
2_2412	GC/LZ	474.421
2_2413	GC/LZ	486.958
2_2414	GC/LZ	488.964
2_2415	GC/LZ	493.544
2_2419	GC/LZ	10.2403
2_2421	GC/LZ	294.149
2_2424	Naive	544.184
2_2427	MZP	601.281
2_2436	Naive	196.041
2_2437	GC/LZ	282.907
2_2438	GC/DZ	370.398
2_2439	GC/LZ	447.959
2_2441	Naive	528.954
2_2447	GC/LZ	46.5548
2_2448	GC/LZ	13.7713
2_2449	MZP	22.3135
2_2450	Naive	214.567
2_2453	GC/LZ	349.997
2_2454	GC/DZ	362.884
2_2455	GC/LZ	431.36
2_2456	GC/LZ	454.57
2_2457	GC/DZ	468.589
2_2460	Naive	40.587
2_2465	Memory	188.21
2_2466	Naive	210.345
2_2469	GC/LZ	456.439
2_2470	GC/LZ	474.005
2_2471	DN2	589.792
2_2476	GC/LZ	269.709
2_2481	Naive	584.555
2_2486	MZB	30.2768
2_2487	Naive	52.434
2_2492	Naive	221.334
2_2493	GC/LZ	308.061
2_2494	GC/LZ	356.655
2_2496	GC/LZ	461.866
2_2497	GC/DZ	477.774
2_2498	GC/DZ	496.458
2_2511	GC/LZ	409.415
2_2512	GC/LZ	457.89
2_2513	GC/LZ	466.092
2_2525	MZB	187.771
2_2526	Naive	239.136
2_2528	GC/LZ	299.141
2_2529	GC/LZ	425.287
2_2530	GC/LZ	440.879
2_2532	GC/DZ	480.427
2_2535	Naive	56.3332
2_2537	Naive	15.3368
2_2541	Naive	196.311
2_2542	GC/LZ	277.406
2_2543	GC/LZ	346.748
2_2546	GC/LZ	450.05
2_2557	GC/LZ	316.499
2_2558	GC/LZ	323.161
2_2560	GC/LZ	445.64
2_2561	GC/LZ	458.276
2_2562	GC/LZ	497.358
2_2564	MZP	574.714
2_2570	GC/LZ	110.799
2_2572	MZP	183.241
2_2577	GC/LZ	451.504
2_2578	GC/LZ	452.833
2_2579	GC/LZ	500.944
2_2580	GC/LZ	506.517
2_2582	Naive	529.894
2_2586	MZP	19.77
2_2588	MZB	72.3117
2_2591	Naive	215.426
2_2593	GC/LZ	336.562
2_2594	GC/LZ	461.301
2_2595	GC/DZ	470.935
2_2596	GC/LZ	481.052
2_2597	GC/LZ	510.6
2_2607	MZP	175.846
2_2608	MZP	231.165
2_2610	GC/LZ	437.048
2_2611	GC/DZ	464.778
2_2613	GC/LZ	499.625
2_2614	Plasmablast	563.044
2_2615	MZB	570.135
2_2616	MZP	577.403
2_2620	Naive	186.921
2_2624	GC/LZ	50.5408
2_2625	Naive	48.9737
2_2627	GC/LZ	35.7493
2_2628	Naive	53.2826
2_2629	MZB	66.8178
2_2632	Memory	180.31
2_2634	GC/LZ	291.094
2_2635	GC/LZ	359.343
2_2636	GC/DZ	433.115
2_2639	GC/LZ	456.592
2_2640	GC/LZ	473.745
2_2641	GC/DZ	493.019
2_2650	GC/LZ	353.249
2_2659	MZP	22.0091
2_2660	Naive	171.192
2_2662	GC/LZ	278.154
2_2664	GC/LZ	422.362
2_2665	GC/LZ	449.312
2_2667	GC/LZ	646.507
2_2676	Memory	163.511
2_2680	GC/LZ	431.115
2_2681	GC/LZ	443.355
2_2682	GC/LZ	446.687
2_2683	GC/LZ	463.599
2_2684	GC/LZ	479.159
2_2692	GC/LZ	310.143
2_2693	GC/LZ	316.968
2_2694	GC/LZ	375.109
2_2695	GC/LZ	415.019
2_2696	GC/LZ	448.213
2_2697	GC/LZ	459.662
2_2698	GC/LZ	486.098
2_2699	Naive	50.5165
2_2706	GC/LZ	263.511
2_2707	GC/LZ	323.482
2_2708	GC/LZ	343.892
2_2709	GC/LZ	349.514
2_2710	GC/LZ	426.591
2_2711	GC/LZ	429.701
2_2713	GC/LZ	451.462
2_2714	GC/LZ	455.214
2_2715	GC/LZ	473.297
2_2718	GC/LZ	67.6947
2_2728	GC/LZ	434.084
2_2733	GC/LZ	647.772
2_2740	GC/LZ	289.905
2_2741	GC/LZ	356.023
2_2742	GC/DZ	409.336
2_2743	GC/LZ	424.257
2_2744	GC/LZ	440.075
2_2753	GC/LZ	334.713
2_2754	GC/LZ	339.073
2_2755	GC/LZ	368.581
2_2757	GC/LZ	512.852
2_2760	GC/LZ	591.9
2_2769	Naive	103.437
2_2776	GC/LZ	420.6
2_2777	GC/LZ	471.223
2_2778	GC/LZ	480.161
2_2784	MZP	52.5847
2_2785	GC/LZ	13.2384
2_2789	GC/LZ	487.988
2_2790	Naive	507.442
2_2797	DN2	157.352
2_2798	MZP	167.046
2_2799	GC/DZ	384.571
2_2800	GC/LZ	422.923
2_2801	GC/LZ	435.157
2_2802	GC/LZ	440.445
2_2807	Plasmablast	65.9024
2_2808	Plasmablast	185.847
2_2810	MZP	222.337
2_2811	GC/LZ	248.815
2_2812	GC/LZ	302.502
2_2814	GC/LZ	362.469
2_2815	GC/LZ	462.782
2_2816	GC/LZ	471.897
2_2822	MZP	61.8957
2_2824	MZP	176.413
2_2825	GC/LZ	285.676
2_2826	GC/LZ	297.153
2_2827	GC/LZ	391.672
2_2828	GC/LZ	444.11
2_2829	GC/LZ	450.844
2_2831	GC/LZ	517.484
2_2834	GC/LZ	589.974
2_2837	GC/LZ	263.163
2_2838	GC/LZ	310.594
2_2839	GC/LZ	318.138
2_2840	GC/LZ	435.38
2_2841	GC/LZ	439.031
2_2842	GC/DZ	448.89
2_2844	GC/LZ	479.501
2_2845	GC/LZ	491.504
2_2846	Naive	552.587
2_2856	GC/LZ	413.017
2_2863	GC/LZ	98.8648
2_2865	MZB	183.267
2_2866	Naive	201.838
2_2867	GC/LZ	257.944
2_2868	GC/LZ	325.622
2_2869	GC/LZ	415.771
2_2870	GC/LZ	423.603
2_2871	GC/LZ	426.905
2_2872	GC/LZ	446.508
2_2878	Naive	59.5805
2_2883	GC/LZ	29.898
2_2885	Naive	141.611
2_2886	Naive	208.766
2_2887	GC/LZ	413.983
2_2888	GC/DZ	419.446
2_2889	GC/LZ	441.658
2_2890	GC/LZ	454.572
2_2891	GC/LZ	458.682
2_2892	GC/DZ	476.142
2_2896	Naive	25.6148
2_2898	GC/LZ	357.46
2_2899	GC/LZ	372.296
2_2900	GC/LZ	402.34
2_2901	GC/LZ	412.994
2_2902	GC/DZ	448.227
2_2912	GC/LZ	70.4861
2_2913	Naive	147.321
2_2914	Naive	152.256
2_2915	GC/LZ	334.269
2_2916	GC/LZ	391.793
2_2917	GC/LZ	425.01
2_2918	GC/LZ	429.381
2_2919	GC/LZ	478.238
2_2920	GC/LZ	488.82
2_2923	GC/LZ	59.6938
2_2931	GC/LZ	292.846
2_2932	GC/LZ	304.569
2_2933	GC/LZ	414.546
2_2935	GC/LZ	459.429
2_2937	GC/DZ	471.078
2_2944	Naive	162.036
2_2945	MZP	204.55
2_2946	GC/LZ	241.996
2_2947	GC/LZ	416.457
2_2948	GC/LZ	429.099
2_2949	GC/LZ	480.901
2_2956	Naive	182.889
2_2957	GC/LZ	398.043
2_2958	Plasmablast	418.727
2_2959	GC/LZ	437.181
2_2960	GC/LZ	450.239
2_2961	GC/DZ	452.267
2_2968	Naive	95.1826
2_2971	DN2	156.479
2_2973	GC/LZ	387.878
2_2974	GC/LZ	440.033
2_2975	Naive	517.935
2_2984	Naive	53.4525
2_2988	GC/LZ	215.587
2_2990	GC/LZ	404.808
2_2991	GC/LZ	408.575
2_2999	Naive	74.632
2_3000	GC/DZ	250.539
2_3003	Naive	502.749
2_3007	Naive	585.183
2_3015	MZP	152.625
2_3016	GC/LZ	257.403
2_3017	GC/LZ	287.597
2_3018	GC/LZ	321.965
2_3020	GC/LZ	410.236
2_3022	GC/LZ	413.669
2_3023	GC/LZ	419.566
2_3024	GC/LZ	439.357
2_3025	GC/LZ	444.95
2_3026	GC/LZ	467.05
2_3027	GC/LZ	470.107
2_3031	Naive	61.6706
2_3033	Naive	144.394
2_3034	Naive	197.584
2_3035	GC/LZ	222.592
2_3036	GC/LZ	264.388
2_3037	GC/LZ	400.309
2_3038	GC/LZ	460.325
2_3044	MZB	131.494
2_3045	MZP	167.622
[truncated: 74,453 more rows]

## Sheet: Figure 3H
avg.exp	pct.exp	gene	id	avg.exp.scaled
0.714286	60	MS4A1	SED/Epithelium	-0.778139
0.914286	48.5714	TCL1A	SED/Epithelium	-0.69081
0.114286	11.4286	SERPINA9	SED/Epithelium	-0.722695
0.171429	17.1429	BCL6	SED/Epithelium	-0.839022
0.171429	17.1429	BCL7A	SED/Epithelium	-0.628764
0.4	28.5714	CD3E	SED/Epithelium	0.25594
0.228571	14.2857	CD4	SED/Epithelium	0.898019
0.4	37.1429	IL7R	SED/Epithelium	0.315172
0.114286	11.4286	CD69	SED/Epithelium	-0.0161523
0.0571429	5.71429	CCL21	SED/Epithelium	-0.562
0.457143	40	CDH1	SED/Epithelium	1.69023
0.542857	28.5714	CCL20	SED/Epithelium	1.75814
1.28571	54.2857	CCL23	SED/Epithelium	1.78627
0.771429	48.5714	ITGAX	SED/Epithelium	1.63754
0.828571	51.4286	DNASE1L3	SED/Epithelium	1.33739
0.2	20	C1QA	SED/Epithelium	1.11022
1.51429	68.5714	C3	SED/Epithelium	0.71538
1.51429	74.2857	C1R	SED/Epithelium	1.10575
0.714286	38.0952	MS4A1	T cell zone	-0.778139
0.690476	40.4762	TCL1A	T cell zone	-0.949807
0.0714286	4.7619	SERPINA9	T cell zone	-0.802461
0.357143	26.1905	BCL6	T cell zone	-0.550973
0.142857	11.9048	BCL7A	T cell zone	-0.789542
0.642857	40.4762	CD3E	T cell zone	1.38114
0.261905	21.4286	CD4	T cell zone	1.24405
0.833333	50	IL7R	T cell zone	1.56567
0.357143	33.3333	CD69	T cell zone	1.69069
2.2381	54.7619	CCL21	T cell zone	1.75436
0.0238095	2.38095	CDH1	T cell zone	-0.729664
0.047619	2.38095	CCL20	T cell zone	-0.396126
0.0952381	7.14286	CCL23	T cell zone	-0.357837
0.357143	30.9524	ITGAX	T cell zone	0.24461
0.547619	26.1905	DNASE1L3	T cell zone	0.542347
0.190476	16.6667	C1QA	T cell zone	1.01422
1.95238	61.9048	C3	T cell zone	1.29457
1.45238	61.9048	C1R	T cell zone	1.01651
1.16279	65.1163	MS4A1	GC 2	1.6375
2.48837	95.3488	TCL1A	GC 2	1.13075
1.11628	58.1395	SERPINA9	GC 2	1.14224
1.74419	86.0465	BCL6	GC 2	1.60037
0.465116	46.5116	BCL7A	GC 2	1.02388
0.162791	13.9535	CD3E	GC 2	-0.843089
0.0465116	4.65116	CD4	GC 2	-0.991955
0	0	IL7R	GC 2	-0.839137
0.0232558	2.32558	CD69	GC 2	-0.655926
0.0232558	2.32558	CCL21	GC 2	-0.597991
0.0232558	2.32558	CDH1	GC 2	-0.732756
0	0	CCL20	GC 2	-0.603267
0.0232558	2.32558	CCL23	GC 2	-0.487481
0.0465116	4.65116	ITGAX	GC 2	-0.799807
0	0	DNASE1L3	GC 2	-1.00731
0	0	C1QA	GC 2	-0.905791
0.418605	30.2326	C3	GC 2	-0.733173
0.0697674	6.97674	C1R	GC 2	-0.976546
0.893617	57.4468	MS4A1	GC 1	0.187737
2.40426	89.3617	TCL1A	GC 1	1.03341
1.06383	74.4681	SERPINA9	GC 1	1.04462
0.93617	59.5745	BCL6	GC 1	0.347115
0.489362	40.4255	BCL7A	GC 1	1.16032
0.106383	10.6383	CD3E	GC 1	-1.10444
0.0851064	8.51064	CD4	GC 1	-0.5913
0	0	IL7R	GC 1	-0.839137
0	0	CD69	GC 1	-0.819372
0.12766	6.38298	CCL21	GC 1	-0.487105
0.106383	10.6383	CDH1	GC 1	-0.268543
0	0	CCL20	GC 1	-0.603267
0.0212766	2.12766	CCL23	GC 1	-0.491046
0.0851064	8.51064	ITGAX	GC 1	-0.670042
0.0212766	2.12766	DNASE1L3	GC 1	-0.947101
0	0	C1QA	GC 1	-0.905791
0.12766	10.6383	C3	GC 1	-1.11782
0.170213	17.0213	C1R	GC 1	-0.831752
0.808824	42.6471	MS4A1	B cell/T cell	-0.26896
1.05882	51.4706	TCL1A	B cell/T cell	-0.523548
0.147059	8.82353	SERPINA9	B cell/T cell	-0.661697
0.352941	22.0588	BCL6	B cell/T cell	-0.55749
0.147059	10.2941	BCL7A	B cell/T cell	-0.765898
0.411765	23.5294	CD3E	B cell/T cell	0.310448
0.0882353	7.35294	CD4	B cell/T cell	-0.558819
0.220588	13.2353	IL7R	B cell/T cell	-0.20257
0.0882353	7.35294	CD69	B cell/T cell	-0.199239
0.485294	19.1176	CCL21	B cell/T cell	-0.107266
0.161765	14.7059	CDH1	B cell/T cell	0.0407298
0.102941	8.82353	CCL20	B cell/T cell	-0.155477
0.0441176	4.41176	CCL23	B cell/T cell	-0.449908
0.161765	13.2353	ITGAX	B cell/T cell	-0.412298
0.382353	19.1176	DNASE1L3	B cell/T cell	0.0746757
0.0588235	5.88235	C1QA	B cell/T cell	-0.312848
0.852941	44.1176	C3	B cell/T cell	-0.158955
0.529412	30.8824	C1R	B cell/T cell	-0.313962

## Sheet: Figure 3I
Correlation R
	C1QA	C1QB	C1QC	C1R	C1S	C3	DNASE1L3	ACP5	AGER	CYBB	DNASE1	FAS	TMEM173
C1QA	1	0.429058	0.319516	0.192394	0.097888	0.11356	0.283909	0.0304021	-0.0710573	-0.0236831	-0.0804012	-0.00390661	0.0650044
C1QB	0.429058	1	0.29552	0.23409	0.243571	0.219686	0.32003	0.0399706	0.0390748	0.0396766	-0.0222421	0.129893	0.125246
C1QC	0.319516	0.29552	1	0.243052	0.0980746	0.251514	0.281011	0.0273532	-0.0115075	-0.104815	0.00767843	-0.000806242	0.093469
C1R	0.192394	0.23409	0.243052	1	0.210139	0.403445	0.300417	0.155476	0.054892	0.0435907	-0.0624221	0.0911244	0.280653
C1S	0.097888	0.243571	0.0980746	0.210139	1	0.179583	0.126208	0.0341386	0.0715826	0.156312	0.015512	0.00874673	0.0487299
C3	0.11356	0.219686	0.251514	0.403445	0.179583	1	0.320489	0.146133	0.0660936	0.0452073	-0.0439488	-0.0191147	0.216428
DNASE1L3	0.283909	0.32003	0.281011	0.300417	0.126208	0.320489	1	0.0937337	0.0371341	0.0679154	-0.0930817	0.124279	0.124824
ACP5	0.0304021	0.0399706	0.0273532	0.155476	0.0341386	0.146133	0.0937337	1	0.0436075	-0.0619059	0.0737853	0.0471567	0.103143
AGER	-0.0710573	0.0390748	-0.0115075	0.054892	0.0715826	0.0660936	0.0371341	0.0436075	1	-0.0139379	-0.0198911	0.0681153	0.0535861
CYBB	-0.0236831	0.0396766	-0.104815	0.0435907	0.156312	0.0452073	0.0679154	-0.0619059	-0.0139379	1	-0.0925005	0.10867	-0.0554106
DNASE1	-0.0804012	-0.0222421	0.00767843	-0.0624221	0.015512	-0.0439488	-0.0930817	0.0737853	-0.0198911	-0.0925005	1	-0.148358	-0.0764514
FAS	-0.00390661	0.129893	-0.000806242	0.0911244	0.00874673	-0.0191147	0.124279	0.0471567	0.0681153	0.10867	-0.148358	1	0.12965
TMEM173	0.0650044	0.125246	0.093469	0.280653	0.0487299	0.216428	0.124824	0.103143	0.0535861	-0.0554106	-0.0764514	0.12965	1
Correlation P
	C1QA	C1QB	C1QC	C1R	C1S	C3	DNASE1L3	ACP5	AGER	CYBB	DNASE1	FAS	TMEM173
C1QA	NA	9e-05	9e-05	0.1869	1	1	0.0007	1	1	1	1	1	1
C1QB	9e-05	NA	0.0003	0.0192	0.0109	0.0445	9e-05	1	1	1	1	1	1
C1QC	9e-05	0.0003	NA	0.0111	1	0.0066	0.0009	1	1	1	1	1	1
C1R	0.1869	0.0192	0.0111	NA	0.074	9e-05	0.0002	0.99	1	1	1	1	0.0009
C1S	1	0.0109	1	0.074	NA	0.346	1	1	1	0.9721	1	1	1
C3	1	0.0445	0.0066	9e-05	0.346	NA	9e-05	1	1	1	1	1	0.0528
DNASE1L3	0.0007	9e-05	0.0009	0.0002	1	9e-05	NA	1	1	1	1	1	1
ACP5	1	1	1	0.99	1	1	1	NA	1	1	1	1	1
AGER	1	1	1	1	1	1	1	1	NA	1	1	1	1
CYBB	1	1	1	1	0.9721	1	1	1	1	NA	1	1	1
DNASE1	1	1	1	1	1	1	1	1	1	1	NA	1	1
FAS	1	1	1	1	1	1	1	1	1	1	1	NA	1
TMEM173	1	1	1	0.0009	1	0.0528	1	1	1	1	1	1	NA

## Sheet: Figure 4D
DNASE1L3_neg	DNASE1L3_pos		Paired t test
331.222	81.7523		P value	0.0024
235.114	105.547		P value summary	**
95.8253	71.7631		Significantly different (P < 0.05)?	Yes
89.8216	54.0009		One- or two-tailed P value?	Two-tailed
142.982	61.2143		t, df	t=3.763, df=13
55.6274	27.1681		Number of pairs	14
97.0829	60.733
435.939	90.1407
153.379	55.029
53.5184	47.4657
195.242	41.7019
111.18	20.7364
129.473	46.3647
38.8229	29.9918

## Sheet: Figure 4E
GC	Non-GC		Paired t test
1.52221	0.108224		P value	<0.0001
1.66585	0.211048		P value summary	****
1.84996	0.104647		Significantly different (P < 0.05)?	Yes
2.19821	0.23206		One- or two-tailed P value?	Two-tailed
2.99013	0.305418		t, df	t=9.347, df=9
2.53557	0.201681		Number of pairs	10
4.67754	0.590733
3.31349	0.284528
2.93828	0.368359
3.22546	0.630294

## Sheet: Figure 4I
Lysozye			Paired t test
SED	Non-SED		P value	0.0107
0.430054	0.389915		P value summary	*
0.366285	0.369575		Significantly different (P < 0.05)?	Yes
0.256157	0.431645		One- or two-tailed P value?	Two-tailed
0.973276	0.631573		t, df	t=2.977, df=13
1.89705	0.84602		Number of pairs	14
0.353876	0.490658
0.245051	0.285858
1.0115	0.483735
0.638751	0.578363
0.924996	0.567888
1.35048	1.00465
1.38775	0.924447
1.47276	0.772418
1.82886	0.634671
NOX2			Paired t test
SED	Non-SED		P value	<0.0001
1.82265	1.28144		P value summary	****
1.81734	1.54329		Significantly different (P < 0.05)?	Yes
1.07577	0.656728		One- or two-tailed P value?	Two-tailed
1.90002	1.57414		t, df	t=5.677, df=13
2.07756	2.0484		Number of pairs	14
2.04874	1.35851
1.46733	0.955019
1.9056	1.99777
2.68185	1.8767
2.77516	2.57844
2.81852	2.50717
2.60847	2.33521
2.45436	2.04602
2.64675	1.93538

[truncated: 5 more sheets: Fig S2A, Fig S2B, Fig S2C, Fig S3C, Fig S6C]
